# Supplementary material for: Integrated Proteomic and Metabolomic Profiling of the Secretome of Fusarium verticillioides Reveals Candidate Associated Proteins and Secondary Metabolites
Source: J Fungi (Basel). 2025 Dec 27;12(1):24. doi: 10.3390/jof12010024 (PMC12842653; doi:10.3390/jof12010024)
Supplement: Supplementary file 1 [file jof-12-00024-s001.zip]

Archive with 8 entries (6 files):
- supplementary files/
- supplementary files/Original  metabolomic data of Fusarium verticillioides.zip
- supplementary files/Original proteomic data of Fusarium verticillioides.zip
- supplementary files/supplementary image and table/
- supplementary files/supplementary image and table/Figure S1.tif
- supplementary files/supplementary image and table/Table S1.xlsx
- supplementary files/supplementary image and table/Table S2.xls
- supplementary files/supplementary image and table/Table S3.xlsx
