# Supplementary material for: Integrated Proteomic and Metabolomic Profiling of the Secretome of Fusarium verticillioides Reveals Candidate Associated Proteins and Secondary Metabolites
Source: J Fungi (Basel). 2025 Dec 27;12(1):24. doi: 10.3390/jof12010024 (PMC12842653; doi:10.3390/jof12010024)
Supplement: Supplementary file 1 [file jof-12-00024-s001.zip › supplementary files/supplementary image and table/Table S1.xlsx]

## Sheet: S1-N1
	Protein IDs	Majority protein IDs	Protein names	Gene names	Fasta headers	Number of proteins	Peptides	Razor + unique peptides	Unique peptides	Sequence coverage [%]	Mol. weight [kDa]	Sequence length	Score	iBAQ peptides	Peptides S1	Peptides N1	Razor + unique peptides S1	Razor + unique peptides N1	Unique peptides S1	Unique peptides N1	Sequence coverage S1 [%]	Sequence coverage N1 [%]	Intensity	Intensity S1	Intensity N1	iBAQ	iBAQ S1	iBAQ N1
1	W7LYR1	W7LYR1	1,3-beta-glucanosyltransferase	FVEG_02799	tr|W7LYR1|W7LYR1_GIBM7 1,3-beta-glucanosyltransferase OS=Gibberella moniliformis (strain M3125 / FGSC 7600) OX=334819 GN=FVEG_02799 PE=3 SV=1	1	4	4	4	13.6	48.402	447	120.22	18	4	0	4	0	4	0	13.6	0	116590000	116590000	0	3493400	3493400	0
2	W7MKB2	W7MKB2	3-phytase	FVEG_06039	tr|W7MKB2|W7MKB2_GIBM7 3-phytase OS=Gibberella moniliformis (strain M3125 / FGSC 7600) OX=334819 GN=FVEG_06039 PE=4 SV=1	1	1	1	1	1.6	81.178	749	7.769	42	1	0	1	0	1	0	1.6	0	2669500	2669500	0	63559	63559	0
3	W7MD50;W7MYL1	W7MD50;W7MYL1	6-phosphogluconolactonase	FVEG_08978;	tr|W7MD50|W7MD50_GIBM7 6-phosphogluconolactonase OS=Gibberella moniliformis (strain M3125 / FGSC 7600) OX=334819 GN=FVEG_08978 PE=3 SV=1;tr|W7MYL1|W7MYL1_GIBM7 6-phosphogluconolactonase OS=Gibberella moniliformis (strain M3125 / FGSC 7600) OX=334819 GN=FVE	2	2	2	2	9.9	39.919	372	12.612	19	2	0	2	0	2	0	9.9	0	35085000	35085000	0	450010	450010	0
4	W7MK16	W7MK16	AA1-like domain-containing protein	FVEG_10404	tr|W7MK16|W7MK16_GIBM7 AA1-like domain-containing protein OS=Gibberella moniliformis (strain M3125 / FGSC 7600) OX=334819 GN=FVEG_10404 PE=4 SV=1	1	8	8	8	39.7	20.672	184	323.31	12	8	0	8	0	8	0	39.7	0	1530700000	1530700000	0	71998000	71998000	0
5	W7MRA3	W7MRA3	AB hydrolase-1 domain-containing protein	FVEG_12015	tr|W7MRA3|W7MRA3_GIBM7 AB hydrolase-1 domain-containing protein OS=Gibberella moniliformis (strain M3125 / FGSC 7600) OX=334819 GN=FVEG_12015 PE=4 SV=1	1	4	4	4	14.2	46.115	415	31.708	21	4	0	4	0	4	0	14.2	0	109400000	109400000	0	5140000	5140000	0
6	W7M950	W7M950	Acetylserotonin methytransferase-like protein	FVEG_03559	tr|W7M950|W7M950_GIBM7 Acetylserotonin methytransferase-like protein OS=Gibberella moniliformis (strain M3125 / FGSC 7600) OX=334819 GN=FVEG_03559 PE=4 SV=1	1	1	1	1	1.9	65.731	594	5.6529	31	1	0	1	0	1	0	1.9	0	11178000	11178000	0	360580	360580	0
7	W7N482	W7N482	Alcohol dehydrogenase	FVEG_10405	tr|W7N482|W7N482_GIBM7 Alcohol dehydrogenase OS=Gibberella moniliformis (strain M3125 / FGSC 7600) OX=334819 GN=FVEG_10405 PE=3 SV=1	1	1	1	1	2.3	41.59	387	5.7489	27	1	0	1	0	1	0	2.3	0	34769000	34769000	0	1287800	1287800	0
8	W7N4A7	W7N4A7	Alcohol dehydrogenase (NADP+)	FVEG_10413	tr|W7N4A7|W7N4A7_GIBM7 Alcohol dehydrogenase (NADP+) OS=Gibberella moniliformis (strain M3125 / FGSC 7600) OX=334819 GN=FVEG_10413 PE=4 SV=1	1	2	2	2	9.3	37.407	332	12.413	17	2	0	2	0	2	0	9.3	0	8465800	8465800	0	80487	80487	0
9	W7M1B7	W7M1B7	Alkaline foam protein B	FVEG_03433	tr|W7M1B7|W7M1B7_GIBM7 Alkaline foam protein B OS=Gibberella moniliformis (strain M3125 / FGSC 7600) OX=334819 GN=FVEG_03433 PE=4 SV=1	1	1	1	1	8.4	16.5	154	6.0018	8	1	0	1	0	1	0	8.4	0	28978000	28978000	0	3622300	3622300	0
10	W7M8K6	W7M8K6	alkaline phosphatase	FVEG_07889	tr|W7M8K6|W7M8K6_GIBM7 alkaline phosphatase OS=Gibberella moniliformis (strain M3125 / FGSC 7600) OX=334819 GN=FVEG_07889 PE=3 SV=1	1	1	1	1	2	71.859	655	13.53	30	1	0	1	0	1	0	2	0	19351000	19351000	0	645040	645040	0
11	W7MJV1	W7MJV1	Allergen Asp f 4	FVEG_10364	tr|W7MJV1|W7MJV1_GIBM7 Allergen Asp f 4 OS=Gibberella moniliformis (strain M3125 / FGSC 7600) OX=334819 GN=FVEG_10364 PE=4 SV=1	1	2	2	2	16.2	32.421	315	12.783	14	2	0	2	0	2	0	16.2	0	43747000	43747000	0	2214800	2214800	0
12	W7MUH7;W7N3K1;Q3YBZ7	W7MUH7;W7N3K1;Q3YBZ7	Alpha-amylase;	FVEG_12957;	tr|W7MUH7|W7MUH7_GIBM7 Alpha-amylase OS=Gibberella moniliformis (strain M3125 / FGSC 7600) OX=334819 GN=FVEG_12957 PE=3 SV=1;tr|W7N3K1|W7N3K1_GIBM7 Alpha-amylase OS=Gibberella moniliformis (strain M3125 / FGSC 7600) OX=334819 GN=FVEG_12957 PE=3 SV=1;tr|Q3Y	3	1	1	1	3.6	37.254	336	6.1287	13	1	0	1	0	1	0	3.6	0	4976100	4976100	0	382770	382770	0
13	W7MVU8	W7MVU8	Alpha-N-arabinofuranosidase	FVEG_13426	tr|W7MVU8|W7MVU8_GIBM7 Alpha-N-arabinofuranosidase OS=Gibberella moniliformis (strain M3125 / FGSC 7600) OX=334819 GN=FVEG_13426 PE=3 SV=1	1	1	1	1	5.1	39.518	350	6.0998	17	1	0	1	0	1	0	5.1	0	5538400	5538400	0	325790	325790	0
14	W7MGN8	W7MGN8	Amine oxidase	FVEG_09371	tr|W7MGN8|W7MGN8_GIBM7 Amine oxidase OS=Gibberella moniliformis (strain M3125 / FGSC 7600) OX=334819 GN=FVEG_09371 PE=3 SV=1	1	1	1	1	2.5	76.935	682	5.6678	38	1	0	1	0	1	0	2.5	0	45587000	45587000	0	1199700	1199700	0
15	W7MTU5	W7MTU5	Apple domain-containing protein	FVEG_12770	tr|W7MTU5|W7MTU5_GIBM7 Apple domain-containing protein OS=Gibberella moniliformis (strain M3125 / FGSC 7600) OX=334819 GN=FVEG_12770 PE=4 SV=1	1	1	1	1	1.7	88.461	870	6.4016	21	1	0	1	0	1	0	1.7	0	6202700	6202700	0	295370	295370	0
16	W7LN68	W7LN68	Asl1-like glycosyl hydrolase catalytic domain-containing protein	FVEG_00761	tr|W7LN68|W7LN68_GIBM7 Asl1-like glycosyl hydrolase catalytic domain-containing protein OS=Gibberella moniliformis (strain M3125 / FGSC 7600) OX=334819 GN=FVEG_00761 PE=4 SV=1	1	3	3	3	16	41.847	393	26.855	20	3	0	3	0	3	0	16	0	41886000	41886000	0	1525900	1525900	0
17	W7N673	W7N673	Asl1-like glycosyl hydrolase catalytic domain-containing protein	FVEG_13549	tr|W7N673|W7N673_GIBM7 Asl1-like glycosyl hydrolase catalytic domain-containing protein OS=Gibberella moniliformis (strain M3125 / FGSC 7600) OX=334819 GN=FVEG_13549 PE=4 SV=1	1	2	2	2	5.8	37.938	344	12.869	13	2	0	2	0	2	0	5.8	0	63006000	63006000	0	1051000	1051000	0
18	W7MLL9	W7MLL9	Aspergillopepsin-2	FVEG_08373	tr|W7MLL9|W7MLL9_GIBM7 Aspergillopepsin-2 OS=Gibberella moniliformis (strain M3125 / FGSC 7600) OX=334819 GN=FVEG_08373 PE=4 SV=1	1	1	1	1	5	27.406	260	11.208	7	1	0	1	0	1	0	5	0	15014000	15014000	0	2144800	2144800	0
19	W7NG08	W7NG08	AttH domain-containing protein	FVEG_13248	tr|W7NG08|W7NG08_GIBM7 AttH domain-containing protein OS=Gibberella moniliformis (strain M3125 / FGSC 7600) OX=334819 GN=FVEG_13248 PE=4 SV=1	1	1	1	1	3.8	39.471	366	7.8789	13	1	0	1	0	1	0	3.8	0	11758000	11758000	0	904480	904480	0
20	W7LUF6	W7LUF6	Beta-fructofuranosidase	FVEG_02083	tr|W7LUF6|W7LUF6_GIBM7 Beta-fructofuranosidase OS=Gibberella moniliformis (strain M3125 / FGSC 7600) OX=334819 GN=FVEG_02083 PE=3 SV=1	1	1	1	1	2.9	69.03	619	26.39	38	1	0	1	0	1	0	2.9	0	19144000	19144000	0	503790	503790	0
21	W7M0L3	W7M0L3	beta-glucosidase	FVEG_05521	tr|W7M0L3|W7M0L3_GIBM7 beta-glucosidase OS=Gibberella moniliformis (strain M3125 / FGSC 7600) OX=334819 GN=FVEG_05521 PE=3 SV=1	1	3	3	3	4.6	96.294	893	17.024	42	3	0	3	0	3	0	4.6	0	3070400	3070400	0	51661	51661	0
22	W7MSS5	W7MSS5	beta-N-acetylhexosaminidase	FVEG_09934	tr|W7MSS5|W7MSS5_GIBM7 beta-N-acetylhexosaminidase OS=Gibberella moniliformis (strain M3125 / FGSC 7600) OX=334819 GN=FVEG_09934 PE=3 SV=1	1	1	1	1	4.7	33.997	297	5.7325	10	1	0	1	0	1	0	4.7	0	11676000	11676000	0	1167600	1167600	0
23	W7M4H7	W7M4H7	BRO domain-containing protein 1	FVEG_04250	tr|W7M4H7|W7M4H7_GIBM7 BRO domain-containing protein 1 OS=Gibberella moniliformis (strain M3125 / FGSC 7600) OX=334819 GN=FVEG_04250 PE=4 SV=1	1	1	1	1	1.9	111.81	994	6.2599	56	1	0	1	0	1	0	1.9	0	88978000	88978000	0	1588900	1588900	0
24	W7MCV5	W7MCV5	Carboxypeptidase	FVEG_04402	tr|W7MCV5|W7MCV5_GIBM7 Carboxypeptidase OS=Gibberella moniliformis (strain M3125 / FGSC 7600) OX=334819 GN=FVEG_04402 PE=3 SV=1	1	2	2	2	4.5	64.538	574	14.432	18	2	0	2	0	2	0	4.5	0	34873000	34873000	0	1937400	1937400	0
25	W7MJ60	W7MJ60	Carboxypeptidase	FVEG_07712	tr|W7MJ60|W7MJ60_GIBM7 Carboxypeptidase OS=Gibberella moniliformis (strain M3125 / FGSC 7600) OX=334819 GN=FVEG_07712 PE=3 SV=1	1	3	3	3	10.4	51.593	473	48.048	22	3	0	3	0	3	0	10.4	0	93214000	93214000	0	2828700	2828700	0
26	B8XX01;W7NEP8	B8XX01;W7NEP8	Catalase-peroxidase	POD1;katG	tr|B8XX01|B8XX01_GIBMO Catalase-peroxidase OS=Gibberella moniliformis OX=117187 GN=POD1 PE=2 SV=1;tr|W7NEP8|W7NEP8_GIBM7 Catalase-peroxidase OS=Gibberella moniliformis (strain M3125 / FGSC 7600) OX=334819 GN=katG PE=3 SV=1	2	1	1	1	2.6	78.623	718	6.8712	44	1	0	1	0	1	0	2.6	0	7288900	7288900	0	165660	165660	0
27	W7M3A2	W7M3A2	Cdp-alcohol phosphatidyltransferase protein	FVEG_03958	tr|W7M3A2|W7M3A2_GIBM7 Cdp-alcohol phosphatidyltransferase protein OS=Gibberella moniliformis (strain M3125 / FGSC 7600) OX=334819 GN=FVEG_03958 PE=4 SV=1	1	2	2	2	15.2	21.52	204	18.904	10	2	0	2	0	2	0	15.2	0	73112000	73112000	0	5555900	5555900	0
28	W7MVN1	W7MVN1	Cell wall glycoprotein	FVEG_13337	tr|W7MVN1|W7MVN1_GIBM7 Cell wall glycoprotein OS=Gibberella moniliformis (strain M3125 / FGSC 7600) OX=334819 GN=FVEG_13337 PE=4 SV=1	1	1	1	1	8.4	33.262	323	7.9272	12	1	0	1	0	1	0	8.4	0	25850000	25850000	0	2154200	2154200	0
29	W7MXE0	W7MXE0	Cerato-platanin	FVEG_11173	tr|W7MXE0|W7MXE0_GIBM7 Cerato-platanin OS=Gibberella moniliformis (strain M3125 / FGSC 7600) OX=334819 GN=FVEG_11173 PE=4 SV=1	1	3	3	3	28.6	23.378	220	18.073	12	3	0	3	0	3	0	28.6	0	46918000	46918000	0	3909900	3909900	0
30	W7MII6	W7MII6	CFEM domain-containing protein	FVEG_07535	tr|W7MII6|W7MII6_GIBM7 CFEM domain-containing protein OS=Gibberella moniliformis (strain M3125 / FGSC 7600) OX=334819 GN=FVEG_07535 PE=3 SV=1	1	1	1	1	8.3	19.015	193	78.221	12	1	0	1	0	1	0	8.3	0	14816000	14816000	0	1234600	1234600	0
31	W7LVM1	W7LVM1	CFEM domain-containing protein	FVEG_04843	tr|W7LVM1|W7LVM1_GIBM7 CFEM domain-containing protein OS=Gibberella moniliformis (strain M3125 / FGSC 7600) OX=334819 GN=FVEG_04843 PE=3 SV=1	1	3	3	3	15.6	30.921	314	18.021	6	3	0	3	0	3	0	15.6	0	24226000	24226000	0	4037600	4037600	0
32	W7LVA5	W7LVA5	CFEM domain-containing protein	FVEG_02239	tr|W7LVA5|W7LVA5_GIBM7 CFEM domain-containing protein OS=Gibberella moniliformis (strain M3125 / FGSC 7600) OX=334819 GN=FVEG_02239 PE=3 SV=1	1	2	2	2	12.8	19.138	196	190.45	7	2	0	2	0	2	0	12.8	0	1485200000	1485200000	0	206780000	206780000	0
33	W7M5U7	W7M5U7	Chitinase	FVEG_04601	tr|W7M5U7|W7M5U7_GIBM7 Chitinase OS=Gibberella moniliformis (strain M3125 / FGSC 7600) OX=334819 GN=FVEG_04601 PE=4 SV=1	1	1	1	1	2.8	42.333	388	5.795	18	1	0	1	0	1	0	2.8	0	3166200	3166200	0	175900	175900	0
34	W7MWG4	W7MWG4	chitinase	FVEG_08470	tr|W7MWG4|W7MWG4_GIBM7 chitinase OS=Gibberella moniliformis (strain M3125 / FGSC 7600) OX=334819 GN=FVEG_08470 PE=3 SV=1	1	3	3	3	10.1	45.411	417	31.241	17	3	0	3	0	3	0	10.1	0	49031000	49031000	0	2884200	2884200	0
35	W7N4D9	W7N4D9	chitinase	FVEG_12704	tr|W7N4D9|W7N4D9_GIBM7 chitinase OS=Gibberella moniliformis (strain M3125 / FGSC 7600) OX=334819 GN=FVEG_12704 PE=3 SV=1	1	1	1	1	1.7	94.013	879	11.634	40	1	0	1	0	1	0	1.7	0	54787000	54787000	0	1369700	1369700	0
36	W7LKN8	W7LKN8	Counting factor 60	FVEG_00271	tr|W7LKN8|W7LKN8_GIBM7 Counting factor 60 OS=Gibberella moniliformis (strain M3125 / FGSC 7600) OX=334819 GN=FVEG_00271 PE=3 SV=1	1	7	7	7	19.3	58.293	513	161.32	28	7	0	7	0	7	0	19.3	0	210040000	210040000	0	3780200	3780200	0
37	W7MQQ1	W7MQQ1	Covalently-linked cell wall protein	FVEG_07218	tr|W7MQQ1|W7MQQ1_GIBM7 Covalently-linked cell wall protein OS=Gibberella moniliformis (strain M3125 / FGSC 7600) OX=334819 GN=FVEG_07218 PE=3 SV=1	1	2	2	2	8.8	41.837	407	43.78	16	2	0	2	0	2	0	8.8	0	199850000	199850000	0	11214000	11214000	0
38	W7N5Y2	W7N5Y2	Cuticle-degrading protease	FVEG_10863	tr|W7N5Y2|W7N5Y2_GIBM7 Cuticle-degrading protease OS=Gibberella moniliformis (strain M3125 / FGSC 7600) OX=334819 GN=FVEG_10863 PE=3 SV=1	1	3	3	3	13	41.059	401	56.375	14	3	0	3	0	3	0	13	0	132220000	132220000	0	1618600	1618600	0
39	W7MW80	W7MW80	Cutinase	FVEG_13534	tr|W7MW80|W7MW80_GIBM7 Cutinase OS=Gibberella moniliformis (strain M3125 / FGSC 7600) OX=334819 GN=FVEG_13534 PE=4 SV=1	1	1	1	1	5.9	22.98	221	5.6556	9	1	0	1	0	1	0	5.9	0	20206000	20206000	0	2245200	2245200	0
40	W7MY93;W7MMV2	W7MY93;W7MMV2	DNA (cytosine-5-)-methyltransferase	FVEG_11429;	tr|W7MY93|W7MY93_GIBM7 DNA (cytosine-5-)-methyltransferase OS=Gibberella moniliformis (strain M3125 / FGSC 7600) OX=334819 GN=FVEG_11429 PE=3 SV=1;tr|W7MMV2|W7MMV2_GIBM7 DNA (cytosine-5-)-methyltransferase OS=Gibberella moniliformis (strain M3125 / FGSC 76	2	1	1	1	1.1	149.93	1332	5.6991	72	1	0	1	0	1	0	1.1	0	503260000	503260000	0	6989800	6989800	0
41	W7LQ87	W7LQ87	DNA excision repair protein ERCC-6-like 2	FVEG_02996	tr|W7LQ87|W7LQ87_GIBM7 DNA excision repair protein ERCC-6-like 2 OS=Gibberella moniliformis (strain M3125 / FGSC 7600) OX=334819 GN=FVEG_02996 PE=4 SV=1	1	1	1	1	1.7	117	1030	5.9277	60	1	0	1	0	1	0	1.7	0	1408400	1408400	0	23474	23474	0
42	W7MBQ1	W7MBQ1	DUF1524 domain-containing protein	FVEG_08190	tr|W7MBQ1|W7MBQ1_GIBM7 DUF1524 domain-containing protein OS=Gibberella moniliformis (strain M3125 / FGSC 7600) OX=334819 GN=FVEG_08190 PE=4 SV=1	1	2	2	2	23	21.909	200	52.724	13	2	0	2	0	2	0	23	0	77882000	77882000	0	5990900	5990900	0
43	W7MWD9	W7MWD9	DUF7029 domain-containing protein	FVEG_10928	tr|W7MWD9|W7MWD9_GIBM7 DUF7029 domain-containing protein OS=Gibberella moniliformis (strain M3125 / FGSC 7600) OX=334819 GN=FVEG_10928 PE=4 SV=1	1	1	1	1	4.6	58	539	6.2623	23	1	0	1	0	1	0	4.6	0	10423000	10423000	0	453160	453160	0
44	A0A7D5BIY0	A0A7D5BIY0	Elongation factor 1-alpha (Fragment)		tr|A0A7D5BIY0|A0A7D5BIY0_GIBMO Elongation factor 1-alpha (Fragment) OS=Gibberella moniliformis OX=117187 PE=4 SV=1	1	1	1	1	12.6	9.9723	87	5.9687	6	1	0	1	0	1	0	12.6	0	10208000	10208000	0	1701300	1701300	0
45	W7N874	W7N874	Endo-1,3(4)-beta-glucanase	FVEG_14052	tr|W7N874|W7N874_GIBM7 Endo-1,3(4)-beta-glucanase OS=Gibberella moniliformis (strain M3125 / FGSC 7600) OX=334819 GN=FVEG_14052 PE=4 SV=1	1	1	1	1	4.4	51.291	496	5.6852	9	1	0	1	0	1	0	4.4	0	7591600	7591600	0	843510	843510	0
46	W7MWT5	W7MWT5	Endonuclease/exonuclease/phosphatase domain-containing protein	FVEG_10963	tr|W7MWT5|W7MWT5_GIBM7 Endonuclease/exonuclease/phosphatase domain-containing protein OS=Gibberella moniliformis (strain M3125 / FGSC 7600) OX=334819 GN=FVEG_10963 PE=4 SV=1	1	1	1	1	8.5	32.015	295	46.457	13	1	0	1	0	1	0	8.5	0	2022500	2022500	0	155580	155580	0
47	W7LU28	W7LU28	Endonuclease/exonuclease/phosphatase domain-containing protein	FVEG_04022	tr|W7LU28|W7LU28_GIBM7 Endonuclease/exonuclease/phosphatase domain-containing protein OS=Gibberella moniliformis (strain M3125 / FGSC 7600) OX=334819 GN=FVEG_04022 PE=4 SV=1	1	3	3	3	10.3	65.011	602	18.729	28	3	0	3	0	3	0	10.3	0	29546000	29546000	0	72876	72876	0
48	W7N2U4	W7N2U4	Endonuclease/exonuclease/phosphatase domain-containing protein	FVEG_10146	tr|W7N2U4|W7N2U4_GIBM7 Endonuclease/exonuclease/phosphatase domain-containing protein OS=Gibberella moniliformis (strain M3125 / FGSC 7600) OX=334819 GN=FVEG_10146 PE=4 SV=1	1	5	5	5	15.3	55.287	509	78.243	29	5	0	5	0	5	0	15.3	0	149140000	149140000	0	4134400	4134400	0
49	W7N632;A9UDM4;A9U918;A9U917	W7N632;A9UDM4;A9U918;A9U917	endo-polygalacturonase;	FVEG_13516;pg1;	tr|W7N632|W7N632_GIBM7 endo-polygalacturonase OS=Gibberella moniliformis (strain M3125 / FGSC 7600) OX=334819 GN=FVEG_13516 PE=3 SV=1;tr|A9UDM4|A9UDM4_GIBMO endo-polygalacturonase OS=Gibberella moniliformis OX=117187 GN=pg1 PE=2 SV=1;tr|A9U918|A9U918_GIBMO	4	1	1	1	6.1	38.801	374	18.442	10	1	0	1	0	1	0	6.1	0	19909000	19909000	0	1990900	1990900	0
50	W7LRT4;W7LFG2	W7LRT4;W7LFG2	Enolase	FVEG_01481	tr|W7LRT4|W7LRT4_GIBM7 Enolase OS=Gibberella moniliformis (strain M3125 / FGSC 7600) OX=334819 GN=FVEG_01481 PE=3 SV=1;tr|W7LFG2|W7LFG2_GIBM7 Enolase OS=Gibberella moniliformis (strain M3125 / FGSC 7600) OX=334819 GN=FVEG_01481 PE=3 SV=1	2	1	1	1	5.6	35.431	322	5.6946	17	1	0	1	0	1	0	5.6	0	5465500	5465500	0	321500	321500	0
51	W7MAZ2	W7MAZ2	Extracellular membrane protein CFEM domain-containing protein	FVEG_05665	tr|W7MAZ2|W7MAZ2_GIBM7 Extracellular membrane protein CFEM domain-containing protein OS=Gibberella moniliformis (strain M3125 / FGSC 7600) OX=334819 GN=FVEG_05665 PE=4 SV=1	1	1	1	1	7.2	26.377	250	7.5343	11	1	0	1	0	1	0	7.2	0	12795000	12795000	0	1163200	1163200	0
52	W7MJ13	W7MJ13	Extracellular membrane protein CFEM domain-containing protein	FVEG_10054	tr|W7MJ13|W7MJ13_GIBM7 Extracellular membrane protein CFEM domain-containing protein OS=Gibberella moniliformis (strain M3125 / FGSC 7600) OX=334819 GN=FVEG_10054 PE=4 SV=1	1	1	1	1	5.8	26.508	258	5.9175	10	1	0	1	0	1	0	5.8	0	45838000	45838000	0	4583800	4583800	0
53	W7LPA5	W7LPA5	Extracellular membrane protein CFEM domain-containing protein	FVEG_00950	tr|W7LPA5|W7LPA5_GIBM7 Extracellular membrane protein CFEM domain-containing protein OS=Gibberella moniliformis (strain M3125 / FGSC 7600) OX=334819 GN=FVEG_00950 PE=4 SV=1	1	2	2	2	15.1	18.125	185	39.052	8	2	0	2	0	2	0	15.1	0	62730000	62730000	0	7841300	7841300	0
54	W7LQW5	W7LQW5	Extracellular membrane protein CFEM domain-containing protein	FVEG_01306	tr|W7LQW5|W7LQW5_GIBM7 Extracellular membrane protein CFEM domain-containing protein OS=Gibberella moniliformis (strain M3125 / FGSC 7600) OX=334819 GN=FVEG_01306 PE=4 SV=1	1	1	1	1	8.4	21.332	203	323.31	8	1	0	1	0	1	0	8.4	0	194660000	194660000	0	24333000	24333000	0
55	W7MCK8	W7MCK8	FAD-binding PCMH-type domain-containing protein	FVEG_08422	tr|W7MCK8|W7MCK8_GIBM7 FAD-binding PCMH-type domain-containing protein OS=Gibberella moniliformis (strain M3125 / FGSC 7600) OX=334819 GN=FVEG_08422 PE=3 SV=1	1	2	2	2	4.4	69.225	641	20.234	21	2	0	2	0	2	0	4.4	0	32540000	32540000	0	1549500	1549500	0
56	W7MQJ4	W7MQJ4	FAD-binding PCMH-type domain-containing protein	FVEG_07167	tr|W7MQJ4|W7MQJ4_GIBM7 FAD-binding PCMH-type domain-containing protein OS=Gibberella moniliformis (strain M3125 / FGSC 7600) OX=334819 GN=FVEG_07167 PE=3 SV=1	1	4	4	4	10.9	60.88	562	45.698	29	4	0	4	0	4	0	10.9	0	39071000	39071000	0	1347300	1347300	0
57	W7M326	W7M326	FAD-binding PCMH-type domain-containing protein	FVEG_06584	tr|W7M326|W7M326_GIBM7 FAD-binding PCMH-type domain-containing protein OS=Gibberella moniliformis (strain M3125 / FGSC 7600) OX=334819 GN=FVEG_06584 PE=3 SV=1	1	3	3	3	8.4	59.124	534	58.735	31	3	0	3	0	3	0	8.4	0	104480000	104480000	0	3370300	3370300	0
58	W7M970	W7M970	FAS1 domain-containing protein	FVEG_07612	tr|W7M970|W7M970_GIBM7 FAS1 domain-containing protein OS=Gibberella moniliformis (strain M3125 / FGSC 7600) OX=334819 GN=FVEG_07612 PE=4 SV=1	1	1	1	1	4.5	38.998	377	6.4993	15	1	0	1	0	1	0	4.5	0	5763500	5763500	0	384230	384230	0
59	W7NGK4	W7NGK4	Fungal calcium binding protein domain-containing protein	FVEG_13483	tr|W7NGK4|W7NGK4_GIBM7 Fungal calcium binding protein domain-containing protein OS=Gibberella moniliformis (strain M3125 / FGSC 7600) OX=334819 GN=FVEG_13483 PE=4 SV=1	1	1	1	1	18.3	11.602	120	167.29	3	1	0	1	0	1	0	18.3	0	440940000	440940000	0	69099000	69099000	0
60	W7NFF1	W7NFF1	GEgh 16 protein	FVEG_13080	tr|W7NFF1|W7NFF1_GIBM7 GEgh 16 protein OS=Gibberella moniliformis (strain M3125 / FGSC 7600) OX=334819 GN=FVEG_13080 PE=4 SV=1	1	1	1	1	8	31.658	312	12.249	17	1	0	1	0	1	0	8	0	47065000	47065000	0	2768500	2768500	0
61	W7M3W0	W7M3W0	GH16 domain-containing protein	FVEG_06375	tr|W7M3W0|W7M3W0_GIBM7 GH16 domain-containing protein OS=Gibberella moniliformis (strain M3125 / FGSC 7600) OX=334819 GN=FVEG_06375 PE=4 SV=1	1	1	1	1	2.6	89.024	853	5.8565	18	1	0	1	0	1	0	2.6	0	4254000	4254000	0	236330	236330	0
62	W7N6H9;W7N7H9;W7MWM4;W7NGW7;W7MWM2	W7N6H9;W7N7H9;W7MWM4;W7NGW7;W7MWM2	glucan endo-1,3-beta-D-glucosidase	FVEG_13657;	tr|W7N6H9|W7N6H9_GIBM7 glucan endo-1,3-beta-D-glucosidase OS=Gibberella moniliformis (strain M3125 / FGSC 7600) OX=334819 GN=FVEG_13657 PE=3 SV=1;tr|W7N7H9|W7N7H9_GIBM7 glucan endo-1,3-beta-D-glucosidase OS=Gibberella moniliformis (strain M3125 / FGSC 7600	5	5	5	5	8.4	87.587	798	66.504	46	5	0	5	0	5	0	8.4	0	168140000	168140000	0	3655100	3655100	0
63	W7LGP3	W7LGP3	glucan endo-1,6-beta-glucosidase	FVEG_01779	tr|W7LGP3|W7LGP3_GIBM7 glucan endo-1,6-beta-glucosidase OS=Gibberella moniliformis (strain M3125 / FGSC 7600) OX=334819 GN=FVEG_01779 PE=3 SV=1	1	5	5	5	16.5	48.676	430	79.926	28	5	0	5	0	5	0	16.5	0	171480000	171480000	0	2465400	2465400	0
64	B0Z3Y3;A0A139YBN1	B0Z3Y3;A0A139YBN1	Glucoamylase	;FVEG_13849	tr|B0Z3Y3|B0Z3Y3_GIBMO Glucoamylase OS=Gibberella moniliformis OX=117187 PE=3 SV=1;tr|A0A139YBN1|A0A139YBN1_GIBM7 Glucoamylase OS=Gibberella moniliformis (strain M3125 / FGSC 7600) OX=334819 GN=FVEG_13849 PE=3 SV=1	2	13	13	13	33.5	62.935	582	168.87	37	13	0	13	0	13	0	33.5	0	873360000	873360000	0	12467000	12467000	0
65	Q6TMG3;W7MFF0;W7M7A8	Q6TMG3;W7MFF0;W7M7A8	glyceraldehyde-3-phosphate dehydrogenase (phosphorylating) (Fragment);Glyceraldehyde-3-phosphate dehydrogenase		tr|Q6TMG3|Q6TMG3_GIBMO glyceraldehyde-3-phosphate dehydrogenase (phosphorylating) (Fragment) OS=Gibberella moniliformis OX=117187 PE=3 SV=1;tr|W7MFF0|W7MFF0_GIBM7 Glyceraldehyde-3-phosphate dehydrogenase OS=Gibberella moniliformis (strain M3125 / FGSC 7600	3	1	1	1	6.3	23.204	221	18.884	15	1	0	1	0	1	0	6.3	0	32956000	32956000	0	2197000	2197000	0
66	W7MNX3	W7MNX3	Glycosidase	FVEG_08979	tr|W7MNX3|W7MNX3_GIBM7 Glycosidase OS=Gibberella moniliformis (strain M3125 / FGSC 7600) OX=334819 GN=FVEG_08979 PE=3 SV=1	1	3	3	3	9.6	51.033	477	62.545	18	3	0	3	0	3	0	9.6	0	122930000	122930000	0	5279000	5279000	0
67	W7MVA6;W7MV09	W7MVA6;W7MV09	Glycosidase	FVEG_10527	tr|W7MVA6|W7MVA6_GIBM7 Glycosidase OS=Gibberella moniliformis (strain M3125 / FGSC 7600) OX=334819 GN=FVEG_10527 PE=3 SV=1;tr|W7MV09|W7MV09_GIBM7 Glycosidase OS=Gibberella moniliformis (strain M3125 / FGSC 7600) OX=334819 GN=FVEG_10527 PE=3 SV=1	2	3	3	3	13.1	38.508	360	51.799	20	3	0	3	0	3	0	13.1	0	212770000	212770000	0	10638000	10638000	0
68	W7MMS9	W7MMS9	Hydrophobin	FVEG_06572	tr|W7MMS9|W7MMS9_GIBM7 Hydrophobin OS=Gibberella moniliformis (strain M3125 / FGSC 7600) OX=334819 GN=FVEG_06572 PE=4 SV=1	1	3	3	3	32.7	14.717	150	23.676	5	3	0	3	0	3	0	32.7	0	70374000	70374000	0	3464000	3464000	0
69	W7MBZ0	W7MBZ0	IDI-2	FVEG_08638	tr|W7MBZ0|W7MBZ0_GIBM7 IDI-2 OS=Gibberella moniliformis (strain M3125 / FGSC 7600) OX=334819 GN=FVEG_08638 PE=4 SV=1	1	1	1	1	9.4	19.46	180	6.6943	11	1	0	1	0	1	0	9.4	0	3010600	3010600	0	273690	273690	0
70	W7M7Q7	W7M7Q7	Inorganic pyrophosphatase	FVEG_03144	tr|W7M7Q7|W7M7Q7_GIBM7 Inorganic pyrophosphatase OS=Gibberella moniliformis (strain M3125 / FGSC 7600) OX=334819 GN=FVEG_03144 PE=3 SV=1	1	4	4	4	18.2	37.577	330	45.91	18	4	0	4	0	4	0	18.2	0	81329000	81329000	0	3760100	3760100	0
71	W7LQG1	W7LQG1	Killer toxin Kp4 domain-containing protein	FVEG_03525	tr|W7LQG1|W7LQG1_GIBM7 Killer toxin Kp4 domain-containing protein OS=Gibberella moniliformis (strain M3125 / FGSC 7600) OX=334819 GN=FVEG_03525 PE=4 SV=1	1	1	1	1	14.9	14.013	134	24.472	2	1	0	1	0	1	0	14.9	0	1288100	1288100	0	644060	644060	0
72	W7N670	W7N670	Large-conductance mechanosensitive channel	FVEG_10935	tr|W7N670|W7N670_GIBM7 Large-conductance mechanosensitive channel OS=Gibberella moniliformis (strain M3125 / FGSC 7600) OX=334819 GN=FVEG_10935 PE=4 SV=1	1	1	1	1	2.6	102.43	1094	6.6343	24	1	0	1	0	1	0	2.6	0	9311600	9311600	0	387980	387980	0
73	W7MXL0	W7MXL0	Late sexual development protein	FVEG_11284	tr|W7MXL0|W7MXL0_GIBM7 Late sexual development protein OS=Gibberella moniliformis (strain M3125 / FGSC 7600) OX=334819 GN=FVEG_11284 PE=4 SV=1	1	1	1	1	4.9	39.055	367	5.6854	11	1	0	1	0	1	0	4.9	0	58743000	58743000	0	5340300	5340300	0
74	W7M883	W7M883	Licheninase	FVEG_05114	tr|W7M883|W7M883_GIBM7 Licheninase OS=Gibberella moniliformis (strain M3125 / FGSC 7600) OX=334819 GN=FVEG_05114 PE=4 SV=1	1	4	4	4	15.2	39.789	375	41.825	15	4	0	4	0	4	0	15.2	0	39449000	39449000	0	2629900	2629900	0
75	W7N6T7	W7N6T7	LysM domain-containing protein	FVEG_13765	tr|W7N6T7|W7N6T7_GIBM7 LysM domain-containing protein OS=Gibberella moniliformis (strain M3125 / FGSC 7600) OX=334819 GN=FVEG_13765 PE=3 SV=1	1	3	3	3	10.2	46.437	422	18.089	28	3	0	3	0	3	0	10.2	0	8530900	8530900	0	304670	304670	0
76	W7MWW5	W7MWW5	LysM domain-containing protein	FVEG_13766	tr|W7MWW5|W7MWW5_GIBM7 LysM domain-containing protein OS=Gibberella moniliformis (strain M3125 / FGSC 7600) OX=334819 GN=FVEG_13766 PE=3 SV=1	1	2	2	2	3.8	65.769	602	12.212	42	2	0	2	0	2	0	3.8	0	8899800	8899800	0	211900	211900	0
77	W7MTV9	W7MTV9	Lysophospholipase	FVEG_12994	tr|W7MTV9|W7MTV9_GIBM7 Lysophospholipase OS=Gibberella moniliformis (strain M3125 / FGSC 7600) OX=334819 GN=FVEG_12994 PE=3 SV=1	1	5	5	5	14.4	70.264	648	47.017	26	5	0	5	0	5	0	14.4	0	209230000	209230000	0	3487100	3487100	0
78	W7M1U6	W7M1U6	Major facilitator superfamily (MFS) profile domain-containing protein	FVEG_15303	tr|W7M1U6|W7M1U6_GIBM7 Major facilitator superfamily (MFS) profile domain-containing protein OS=Gibberella moniliformis (strain M3125 / FGSC 7600) OX=334819 GN=FVEG_15303 PE=3 SV=1	1	1	1	1	1.9	76.871	687	12.863	27	1	0	1	0	1	0	1.9	0	56621000	56621000	0	2097100	2097100	0
79	W7MS68	W7MS68	Membrane protein ycf1	FVEG_09678	tr|W7MS68|W7MS68_GIBM7 Membrane protein ycf1 OS=Gibberella moniliformis (strain M3125 / FGSC 7600) OX=334819 GN=FVEG_09678 PE=4 SV=1	1	1	1	1	3.7	65.204	628	6.5689	32	1	0	1	0	1	0	3.7	0	2321700	2321700	0	72552	72552	0
80	W7LU37	W7LU37	mitogen-activated protein kinase kinase	FVEG_04481	tr|W7LU37|W7LU37_GIBM7 mitogen-activated protein kinase kinase OS=Gibberella moniliformis (strain M3125 / FGSC 7600) OX=334819 GN=FVEG_04481 PE=3 SV=1	1	1	1	1	2.2	105.25	923	5.653	51	1	0	1	0	1	0	2.2	0	2039500	2039500	0	39991	39991	0
81	W7N0V7	W7N0V7	Murein transglycosylase	FVEG_12142	tr|W7N0V7|W7N0V7_GIBM7 Murein transglycosylase OS=Gibberella moniliformis (strain M3125 / FGSC 7600) OX=334819 GN=FVEG_12142 PE=3 SV=1	1	2	2	2	6	36.803	348	13.343	14	2	0	2	0	2	0	6	0	32848000	32848000	0	2346300	2346300	0
82	W7LRU1	W7LRU1	Murein transglycosylase	FVEG_01486	tr|W7LRU1|W7LRU1_GIBM7 Murein transglycosylase OS=Gibberella moniliformis (strain M3125 / FGSC 7600) OX=334819 GN=FVEG_01486 PE=3 SV=1	1	4	4	4	10	45.485	430	30.441	18	4	0	4	0	4	0	10	0	84667000	84667000	0	4595100	4595100	0
83	W7LS08	W7LS08	Murein transglycosylase	FVEG_03908	tr|W7LS08|W7LS08_GIBM7 Murein transglycosylase OS=Gibberella moniliformis (strain M3125 / FGSC 7600) OX=334819 GN=FVEG_03908 PE=3 SV=1	1	6	6	6	18.3	46.467	447	211.04	20	6	0	6	0	6	0	18.3	0	307850000	307850000	0	10024000	10024000	0
84	W7MHA1	W7MHA1	N4-(Beta-N-acetylglucosaminyl)-L-asparaginase	FVEG_07227	tr|W7MHA1|W7MHA1_GIBM7 N4-(Beta-N-acetylglucosaminyl)-L-asparaginase OS=Gibberella moniliformis (strain M3125 / FGSC 7600) OX=334819 GN=FVEG_07227 PE=4 SV=1	1	3	3	3	17.5	35.861	343	66.846	14	3	0	3	0	3	0	17.5	0	71179000	71179000	0	1042200	1042200	0
85	W7LUF1	W7LUF1	NADPH--cytochrome P450 reductase	FVEG_02079	tr|W7LUF1|W7LUF1_GIBM7 NADPH--cytochrome P450 reductase OS=Gibberella moniliformis (strain M3125 / FGSC 7600) OX=334819 GN=FVEG_02079 PE=3 SV=1	1	1	1	1	2	78.481	708	5.6481	48	1	0	1	0	1	0	2	0	8752900	8752900	0	182350	182350	0
86	W7ME03;W7LUU4	W7ME03	Necrosis inducing protein	FVEG_04647	tr|W7ME03|W7ME03_GIBM7 Necrosis inducing protein OS=Gibberella moniliformis (strain M3125 / FGSC 7600) OX=334819 GN=FVEG_04647 PE=3 SV=1	2	3	3	3	25.1	24.695	235	22.216	9	3	0	3	0	3	0	25.1	0	41541000	41541000	0	3944400	3944400	0
87	W7MWF6	W7MWF6	Necrosis inducing protein (NPP1)	FVEG_10941	tr|W7MWF6|W7MWF6_GIBM7 Necrosis inducing protein (NPP1) OS=Gibberella moniliformis (strain M3125 / FGSC 7600) OX=334819 GN=FVEG_10941 PE=4 SV=1	1	5	5	5	27.9	26.276	244	45.126	14	5	0	5	0	5	0	27.9	0	79221000	79221000	0	4139700	4139700	0
88	W7M5A1	W7M5A1	Palmitoyl-protein thioesterase 1	FVEG_06750	tr|W7M5A1|W7M5A1_GIBM7 Palmitoyl-protein thioesterase 1 OS=Gibberella moniliformis (strain M3125 / FGSC 7600) OX=334819 GN=FVEG_06750 PE=4 SV=1	1	1	1	1	6.9	37.227	331	5.7718	20	1	0	1	0	1	0	6.9	0	3503400	3503400	0	175170	175170	0
89	W7LRW1	W7LRW1	PBP domain-containing protein	FVEG_03444	tr|W7LRW1|W7LRW1_GIBM7 PBP domain-containing protein OS=Gibberella moniliformis (strain M3125 / FGSC 7600) OX=334819 GN=FVEG_03444 PE=4 SV=1	1	2	2	2	12.1	32.382	298	13.192	19	2	0	2	0	2	0	12.1	0	62559000	62559000	0	789190	789190	0
90	W7MC64	W7MC64	PCI domain-containing protein	FVEG_06070	tr|W7MC64|W7MC64_GIBM7 PCI domain-containing protein OS=Gibberella moniliformis (strain M3125 / FGSC 7600) OX=334819 GN=FVEG_06070 PE=4 SV=1	1	1	1	1	6.8	59.587	529	5.8024	30	1	0	1	0	1	0	6.8	0	22755000	22755000	0	758500	758500	0
91	W7LYS7	W7LYS7	Pectate lyase superfamily protein domain-containing protein	FVEG_05507	tr|W7LYS7|W7LYS7_GIBM7 Pectate lyase superfamily protein domain-containing protein OS=Gibberella moniliformis (strain M3125 / FGSC 7600) OX=334819 GN=FVEG_05507 PE=4 SV=1	1	3	3	3	6.7	74.191	697	18.291	27	3	0	3	0	3	0	6.7	0	7684600	7684600	0	284620	284620	0
92	W7LMB5	W7LMB5	Peptidase A1 domain-containing protein	FVEG_02428	tr|W7LMB5|W7LMB5_GIBM7 Peptidase A1 domain-containing protein OS=Gibberella moniliformis (strain M3125 / FGSC 7600) OX=334819 GN=FVEG_02428 PE=3 SV=1	1	2	2	2	6	55.006	516	15.19	21	2	0	2	0	2	0	6	0	6004300	6004300	0	285920	285920	0
93	W7MH11	W7MH11	Peptidase A1 domain-containing protein	FVEG_10109	tr|W7MH11|W7MH11_GIBM7 Peptidase A1 domain-containing protein OS=Gibberella moniliformis (strain M3125 / FGSC 7600) OX=334819 GN=FVEG_10109 PE=3 SV=1	1	1	1	1	2.2	78	743	6.6191	22	1	0	1	0	1	0	2.2	0	9389100	9389100	0	426780	426780	0
94	W7MME5	W7MME5	Peptidase A1 domain-containing protein	FVEG_08403	tr|W7MME5|W7MME5_GIBM7 Peptidase A1 domain-containing protein OS=Gibberella moniliformis (strain M3125 / FGSC 7600) OX=334819 GN=FVEG_08403 PE=3 SV=1	1	7	7	7	20.8	44.897	418	323.31	24	7	0	7	0	7	0	20.8	0	117380000	117380000	0	4890900	4890900	0
95	W7MVK5	W7MVK5	Peptidase A1 domain-containing protein	FVEG_13306	tr|W7MVK5|W7MVK5_GIBM7 Peptidase A1 domain-containing protein OS=Gibberella moniliformis (strain M3125 / FGSC 7600) OX=334819 GN=FVEG_13306 PE=3 SV=1	1	8	8	8	29.9	41.618	384	96.944	20	8	0	8	0	8	0	29.9	0	533530000	533530000	0	25174000	25174000	0
96	W7MNF7	W7MNF7	Peptidase S33 tripeptidyl aminopeptidase-like C-terminal domain-containing protein	FVEG_08897	tr|W7MNF7|W7MNF7_GIBM7 Peptidase S33 tripeptidyl aminopeptidase-like C-terminal domain-containing protein OS=Gibberella moniliformis (strain M3125 / FGSC 7600) OX=334819 GN=FVEG_08897 PE=3 SV=1	1	1	1	1	4.8	59.553	547	9.1529	30	1	0	1	0	1	0	4.8	0	21572000	21572000	0	719060	719060	0
97	W7MUA6	W7MUA6	Peptidase S53 domain-containing protein	FVEG_12895	tr|W7MUA6|W7MUA6_GIBM7 Peptidase S53 domain-containing protein OS=Gibberella moniliformis (strain M3125 / FGSC 7600) OX=334819 GN=FVEG_12895 PE=4 SV=1	1	3	3	3	8.7	64.802	600	42.054	24	3	0	3	0	3	0	8.7	0	79403000	79403000	0	1704700	1704700	0
98	W7M9E7	W7M9E7	Peptidase S53 domain-containing protein	FVEG_07677	tr|W7M9E7|W7M9E7_GIBM7 Peptidase S53 domain-containing protein OS=Gibberella moniliformis (strain M3125 / FGSC 7600) OX=334819 GN=FVEG_07677 PE=4 SV=1	1	5	5	5	11.9	64.741	599	39.042	33	5	0	5	0	5	0	11.9	0	103230000	103230000	0	3034400	3034400	0
99	W7MLJ5	W7MLJ5	peptidylprolyl isomerase	FVEG_06296	tr|W7MLJ5|W7MLJ5_GIBM7 peptidylprolyl isomerase OS=Gibberella moniliformis (strain M3125 / FGSC 7600) OX=334819 GN=FVEG_06296 PE=3 SV=1	1	1	1	1	14.2	12.068	113	6.1254	7	1	0	1	0	1	0	14.2	0	1842400	1842400	0	263190	263190	0
100	W7MN52	W7MN52	Peroxidase	FVEG_11221	tr|W7MN52|W7MN52_GIBM7 Peroxidase OS=Gibberella moniliformis (strain M3125 / FGSC 7600) OX=334819 GN=FVEG_11221 PE=3 SV=1	1	1	1	1	3.6	57.551	530	6.3598	31	1	0	1	0	1	0	3.6	0	5732000	5732000	0	184900	184900	0
101	W7M7H8	W7M7H8	Phosphatidylserine decarboxylase	FVEG_07599	tr|W7M7H8|W7M7H8_GIBM7 Phosphatidylserine decarboxylase OS=Gibberella moniliformis (strain M3125 / FGSC 7600) OX=334819 GN=FVEG_07599 PE=4 SV=1	1	2	2	2	6.8	47.501	428	17.54	19	2	0	2	0	2	0	6.8	0	10435000	10435000	0	549200	549200	0
102	W7MJ68;A0A1D8MJ97;A0A0H3WI97;A0A0H3WI94	W7MJ68;A0A1D8MJ97	Phosphoglycerate kinase;Phosphoglycerate kinase (Fragment)	FVEG_10153;PGK	tr|W7MJ68|W7MJ68_GIBM7 Phosphoglycerate kinase OS=Gibberella moniliformis (strain M3125 / FGSC 7600) OX=334819 GN=FVEG_10153 PE=3 SV=1;tr|A0A1D8MJ97|A0A1D8MJ97_GIBMO Phosphoglycerate kinase (Fragment) OS=Gibberella moniliformis OX=117187 GN=PGK PE=3 SV=1	4	3	3	3	6.5	56.477	520	19.352	37	3	0	3	0	3	0	6.5	0	12285000	12285000	0	37825	37825	0
103	W7MX34	W7MX34	Phosphoglycerate mutase	FVEG_11094	tr|W7MX34|W7MX34_GIBM7 Phosphoglycerate mutase OS=Gibberella moniliformis (strain M3125 / FGSC 7600) OX=334819 GN=FVEG_11094 PE=4 SV=1	1	2	2	2	6.9	40.53	360	14.233	13	2	0	2	0	2	0	6.9	0	91952000	91952000	0	7073200	7073200	0
104	W7MJ22	W7MJ22	Phospholipase A2	FVEG_10071	tr|W7MJ22|W7MJ22_GIBM7 Phospholipase A2 OS=Gibberella moniliformis (strain M3125 / FGSC 7600) OX=334819 GN=FVEG_10071 PE=4 SV=1	1	3	3	3	24.6	20.159	183	28.028	12	3	0	3	0	3	0	24.6	0	266490000	266490000	0	21948000	21948000	0
105	W7NH82	W7NH82	Probable glucan endo-1,3-beta-glucosidase eglC	FVEG_13759	tr|W7NH82|W7NH82_GIBM7 Probable glucan endo-1,3-beta-glucosidase eglC OS=Gibberella moniliformis (strain M3125 / FGSC 7600) OX=334819 GN=FVEG_13759 PE=3 SV=1	1	3	3	3	13.6	33.498	302	30.63	21	3	0	3	0	3	0	13.6	0	17556000	17556000	0	836010	836010	0
106	W7LV19	W7LV19	Probable glucan endo-1,3-beta-glucosidase eglC	FVEG_04211	tr|W7LV19|W7LV19_GIBM7 Probable glucan endo-1,3-beta-glucosidase eglC OS=Gibberella moniliformis (strain M3125 / FGSC 7600) OX=334819 GN=FVEG_04211 PE=3 SV=1	1	5	5	5	15.2	42.046	401	84.867	14	5	0	5	0	5	0	15.2	0	213900000	213900000	0	15279000	15279000	0
107	W7LYS4	W7LYS4	Protein ecm33	FVEG_02811	tr|W7LYS4|W7LYS4_GIBM7 Protein ecm33 OS=Gibberella moniliformis (strain M3125 / FGSC 7600) OX=334819 GN=FVEG_02811 PE=4 SV=1	1	1	1	1	2.8	42.393	398	6.0777	20	1	0	1	0	1	0	2.8	0	22338000	22338000	0	1116900	1116900	0
108	W7MET3	W7MET3	Purple acid phosphatase	FVEG_09404	tr|W7MET3|W7MET3_GIBM7 Purple acid phosphatase OS=Gibberella moniliformis (strain M3125 / FGSC 7600) OX=334819 GN=FVEG_09404 PE=3 SV=1	1	4	4	4	10.8	70.105	651	39.718	31	4	0	4	0	4	0	10.8	0	190940000	190940000	0	3236900	3236900	0
109	W7LTK1	W7LTK1	Purple acid phosphatase	FVEG_04310	tr|W7LTK1|W7LTK1_GIBM7 Purple acid phosphatase OS=Gibberella moniliformis (strain M3125 / FGSC 7600) OX=334819 GN=FVEG_04310 PE=3 SV=1	1	5	5	5	16.2	54.05	493	135.9	23	5	0	5	0	5	0	16.2	0	233300000	233300000	0	9809500	9809500	0
110	W7MTF0	W7MTF0	Putative peptidase domain-containing protein	FVEG_10119	tr|W7MTF0|W7MTF0_GIBM7 Putative peptidase domain-containing protein OS=Gibberella moniliformis (strain M3125 / FGSC 7600) OX=334819 GN=FVEG_10119 PE=4 SV=1	1	3	3	3	11.8	31.645	288	19.58	16	3	0	3	0	3	0	11.8	0	15474000	15474000	0	501200	501200	0
111	W7LMG8	W7LMG8	Ricin B lectin domain-containing protein	FVEG_15153	tr|W7LMG8|W7LMG8_GIBM7 Ricin B lectin domain-containing protein OS=Gibberella moniliformis (strain M3125 / FGSC 7600) OX=334819 GN=FVEG_15153 PE=4 SV=1	1	3	3	3	32.7	17.262	162	19.67	8	3	0	3	0	3	0	32.7	0	86304000	86304000	0	8990100	8990100	0
112	W7LQ64	W7LQ64	RlpA-like protein double-psi beta-barrel domain-containing protein	FVEG_02982	tr|W7LQ64|W7LQ64_GIBM7 RlpA-like protein double-psi beta-barrel domain-containing protein OS=Gibberella moniliformis (strain M3125 / FGSC 7600) OX=334819 GN=FVEG_02982 PE=4 SV=1	1	3	3	3	11.6	25.165	232	38.198	12	3	0	3	0	3	0	11.6	0	113060000	113060000	0	9421500	9421500	0
113	W7LPU3	W7LPU3	Secreted protein	FVEG_02894	tr|W7LPU3|W7LPU3_GIBM7 Secreted protein OS=Gibberella moniliformis (strain M3125 / FGSC 7600) OX=334819 GN=FVEG_02894 PE=4 SV=1	1	1	1	1	2.7	49.037	444	7.9857	11	1	0	1	0	1	0	2.7	0	4328900	4328900	0	393530	393530	0
114	W7NGB3	W7NGB3	Secreted protein	FVEG_17506	tr|W7NGB3|W7NGB3_GIBM7 Secreted protein OS=Gibberella moniliformis (strain M3125 / FGSC 7600) OX=334819 GN=FVEG_17506 PE=4 SV=1	1	3	3	3	30.5	10.549	95	64.461	5	3	0	3	0	3	0	30.5	0	484150000	484150000	0	88307000	88307000	0
115	W7MEU0	W7MEU0	Thioredoxin	FVEG_06714	tr|W7MEU0|W7MEU0_GIBM7 Thioredoxin OS=Gibberella moniliformis (strain M3125 / FGSC 7600) OX=334819 GN=FVEG_06714 PE=3 SV=1	1	1	1	1	15.2	11.911	105	19.862	9	1	0	1	0	1	0	15.2	0	10409000	10409000	0	1156600	1156600	0
116	W7ME11	W7ME11	TNT domain-containing protein	FVEG_08782	tr|W7ME11|W7ME11_GIBM7 TNT domain-containing protein OS=Gibberella moniliformis (strain M3125 / FGSC 7600) OX=334819 GN=FVEG_08782 PE=4 SV=1	1	5	5	5	29.5	24.175	224	33.181	10	5	0	5	0	5	0	29.5	0	82402000	82402000	0	6050900	6050900	0
117	W7LS15	W7LS15	tripeptidyl-peptidase II	FVEG_03494	tr|W7LS15|W7LS15_GIBM7 tripeptidyl-peptidase II OS=Gibberella moniliformis (strain M3125 / FGSC 7600) OX=334819 GN=FVEG_03494 PE=4 SV=1	1	3	3	3	6.8	62.504	577	29.033	27	3	0	3	0	3	0	6.8	0	61450000	61450000	0	2275900	2275900	0
118	W7M3P7	W7M3P7	tyrosinase	FVEG_04071	tr|W7M3P7|W7M3P7_GIBM7 tyrosinase OS=Gibberella moniliformis (strain M3125 / FGSC 7600) OX=334819 GN=FVEG_04071 PE=3 SV=1	1	3	3	3	8	62.782	572	18.497	34	3	0	3	0	3	0	8	0	38241000	38241000	0	381200	381200	0
119	W7M649;W7MZA9;W7LJT8	W7M649;W7MZA9;W7LJT8	Ubiquitin-60S ribosomal protein L40;Ubiquitin-40S ribosomal protein S27a	FVEG_07286;	tr|W7M649|W7M649_GIBM7 Ubiquitin-60S ribosomal protein L40 OS=Gibberella moniliformis (strain M3125 / FGSC 7600) OX=334819 GN=FVEG_07286 PE=3 SV=1;tr|W7MZA9|W7MZA9_GIBM7 Ubiquitin-40S ribosomal protein S27a OS=Gibberella moniliformis (strain M3125 / FGSC 7	3	1	1	1	12.5	14.596	128	6.2049	9	1	0	1	0	1	0	12.5	0	8099400	8099400	0	899930	899930	0
120	W7MR68	W7MR68	Uncharacterized protein	FVEG_09524	tr|W7MR68|W7MR68_GIBM7 Uncharacterized protein OS=Gibberella moniliformis (strain M3125 / FGSC 7600) OX=334819 GN=FVEG_09524 PE=3 SV=1	1	3	3	3	8.6	60.389	536	22.437	32	3	0	3	0	3	0	8.6	0	10061000	10061000	0	95756	95756	0
121	W7MWT4	W7MWT4	Uncharacterized protein	FVEG_17591	tr|W7MWT4|W7MWT4_GIBM7 Uncharacterized protein OS=Gibberella moniliformis (strain M3125 / FGSC 7600) OX=334819 GN=FVEG_17591 PE=4 SV=1	1	1	1	1	2	64.449	637	6.5946	15	1	0	1	0	1	0	2	0	14924000	14924000	0	994920	994920	0
122	W7MLF7	W7MLF7	Uncharacterized protein	FVEG_11107	tr|W7MLF7|W7MLF7_GIBM7 Uncharacterized protein OS=Gibberella moniliformis (strain M3125 / FGSC 7600) OX=334819 GN=FVEG_11107 PE=4 SV=1	1	2	2	2	6.5	50.33	490	12.407	7	2	0	2	0	2	0	6.5	0	15796000	15796000	0	2256600	2256600	0
123	W7MP35	W7MP35	Uncharacterized protein	FVEG_11455	tr|W7MP35|W7MP35_GIBM7 Uncharacterized protein OS=Gibberella moniliformis (strain M3125 / FGSC 7600) OX=334819 GN=FVEG_11455 PE=4 SV=1	1	1	1	1	11.8	11.843	110	5.6701	10	1	0	1	0	1	0	11.8	0	17292000	17292000	0	1729200	1729200	0
124	W7MY49	W7MY49	Uncharacterized protein	FVEG_08872	tr|W7MY49|W7MY49_GIBM7 Uncharacterized protein OS=Gibberella moniliformis (strain M3125 / FGSC 7600) OX=334819 GN=FVEG_08872 PE=4 SV=1	1	1	1	1	5.7	25.612	230	12.857	16	1	0	1	0	1	0	5.7	0	36315000	36315000	0	2269700	2269700	0
125	W7MCQ3	W7MCQ3	Uncharacterized protein	FVEG_08459	tr|W7MCQ3|W7MCQ3_GIBM7 Uncharacterized protein OS=Gibberella moniliformis (strain M3125 / FGSC 7600) OX=334819 GN=FVEG_08459 PE=4 SV=1	1	1	1	1	11.6	16.33	147	6.1295	7	1	0	1	0	1	0	11.6	0	54766000	54766000	0	5530700	5530700	0
126	W7LW55	W7LW55	Uncharacterized protein	FVEG_15054	tr|W7LW55|W7LW55_GIBM7 Uncharacterized protein OS=Gibberella moniliformis (strain M3125 / FGSC 7600) OX=334819 GN=FVEG_15054 PE=4 SV=1	1	1	1	1	5	47.6	419	5.6244	21	1	0	1	0	1	0	5	0	74562000	74562000	0	3550600	3550600	0
127	A0A139YBQ0	A0A139YBQ0	Uncharacterized protein	FVEG_17692	tr|A0A139YBQ0|A0A139YBQ0_GIBM7 Uncharacterized protein OS=Gibberella moniliformis (strain M3125 / FGSC 7600) OX=334819 GN=FVEG_17692 PE=4 SV=1	1	3	3	3	16.4	22.826	213	26.331	16	3	0	3	0	3	0	16.4	0	90513000	90513000	0	5657100	5657100	0
128	W7MCT2	W7MCT2	Uncharacterized protein	FVEG_08896	tr|W7MCT2|W7MCT2_GIBM7 Uncharacterized protein OS=Gibberella moniliformis (strain M3125 / FGSC 7600) OX=334819 GN=FVEG_08896 PE=4 SV=1	1	3	3	3	43.2	12.96	118	24.581	5	3	0	3	0	3	0	43.2	0	205630000	205630000	0	26004000	26004000	0
129	W7MWC8	W7MWC8	WSC domain-containing protein	FVEG_13574	tr|W7MWC8|W7MWC8_GIBM7 WSC domain-containing protein OS=Gibberella moniliformis (strain M3125 / FGSC 7600) OX=334819 GN=FVEG_13574 PE=4 SV=1	1	1	1	1	1.6	90.861	934	6.7107	16	1	0	1	0	1	0	1.6	0	6465500	6465500	0	404100	404100	0
130	W7M5U8	W7M5U8	WSC domain-containing protein	FVEG_07204	tr|W7M5U8|W7M5U8_GIBM7 WSC domain-containing protein OS=Gibberella moniliformis (strain M3125 / FGSC 7600) OX=334819 GN=FVEG_07204 PE=4 SV=1	1	1	1	1	5.6	24.961	251	6.1297	10	1	0	1	0	1	0	5.6	0	7429600	7429600	0	742960	742960	0
131	W7M103	W7M103	WSC domain-containing protein	FVEG_03344	tr|W7M103|W7M103_GIBM7 WSC domain-containing protein OS=Gibberella moniliformis (strain M3125 / FGSC 7600) OX=334819 GN=FVEG_03344 PE=4 SV=1	1	1	1	1	3	79.017	779	6.7073	22	1	0	1	0	1	0	3	0	8322200	8322200	0	378280	378280	0
132	W7MBN4	W7MBN4	WSC domain-containing protein	FVEG_08552	tr|W7MBN4|W7MBN4_GIBM7 WSC domain-containing protein OS=Gibberella moniliformis (strain M3125 / FGSC 7600) OX=334819 GN=FVEG_08552 PE=4 SV=1	1	1	1	1	2.3	76.38	752	5.8357	16	1	0	1	0	1	0	2.3	0	9524500	9524500	0	595280	595280	0
133	W7M168	W7M168	WSC domain-containing protein	FVEG_01833	tr|W7M168|W7M168_GIBM7 WSC domain-containing protein OS=Gibberella moniliformis (strain M3125 / FGSC 7600) OX=334819 GN=FVEG_01833 PE=4 SV=1	1	6	6	6	15.9	46.335	435	52.954	22	6	0	6	0	6	0	15.9	0	894670000	894670000	0	21315000	21315000	0
134	W7LZB2	W7LZB2	WSC domain-containing protein	FVEG_05664	tr|W7LZB2|W7LZB2_GIBM7 WSC domain-containing protein OS=Gibberella moniliformis (strain M3125 / FGSC 7600) OX=334819 GN=FVEG_05664 PE=4 SV=1	1	4	4	4	6.4	72.127	729	106.25	19	4	0	4	0	4	0	6.4	0	1223300000	1223300000	0	47598000	47598000	0
135	W7N7A4	W7N7A4	Xanthan lyase	FVEG_14084	tr|W7N7A4|W7N7A4_GIBM7 Xanthan lyase OS=Gibberella moniliformis (strain M3125 / FGSC 7600) OX=334819 GN=FVEG_14084 PE=4 SV=1	1	3	3	3	9.6	67.746	604	18.533	36	3	0	3	0	3	0	9.6	0	62033000	62033000	0	60002	60002	0
136	W7NC50	W7NC50	Xyloglucanase	FVEG_12345	tr|W7NC50|W7NC50_GIBM7 Xyloglucanase OS=Gibberella moniliformis (strain M3125 / FGSC 7600) OX=334819 GN=FVEG_12345 PE=3 SV=1	1	1	1	1	1.8	77.103	733	5.6432	46	1	0	1	0	1	0	1.8	0	78188000	78188000	0	1699700	1699700	0
137	W7LFH7;W7LPA6;W7LPG3	W7LFH7;W7LPA6;W7LPG3	Yeast cell wall synthesis Kre9/Knh1-like N-terminal domain-containing protein;	FVEG_00977;	tr|W7LFH7|W7LFH7_GIBM7 Yeast cell wall synthesis Kre9/Knh1-like N-terminal domain-containing protein OS=Gibberella moniliformis (strain M3125 / FGSC 7600) OX=334819 GN=FVEG_00977 PE=4 SV=1;tr|W7LPA6|W7LPA6_GIBM7 Yeast cell wall synthesis Kre9/Knh1-like N-t	3	3	3	3	29.9	21.762	211	66.371	13	3	0	3	0	3	0	29.9	0	3882400000	3882400000	0	164650000	164650000	0
138	W7N5D5	W7N5D5	Zn(2)-C6 fungal-type domain-containing protein	FVEG_13336	tr|W7N5D5|W7N5D5_GIBM7 Zn(2)-C6 fungal-type domain-containing protein OS=Gibberella moniliformis (strain M3125 / FGSC 7600) OX=334819 GN=FVEG_13336 PE=4 SV=1	1	1	1	1	2	82.079	736	6.2564	35	1	0	1	0	1	0	2	0	167080000	167080000	0	4773600	4773600	0
