# Supplementary material for: Integrated Proteomic and Metabolomic Profiling of the Secretome of Fusarium verticillioides Reveals Candidate Associated Proteins and Secondary Metabolites
Source: J Fungi (Basel). 2025 Dec 27;12(1):24. doi: 10.3390/jof12010024 (PMC12842653; doi:10.3390/jof12010024)
Supplement: Supplementary file 1 [file jof-12-00024-s001.zip › supplementary files/supplementary image and table/Table S2.xls]

## Sheet: Additional file 2
CLASS	#term ID	term description	enrichment	P-value	count	background gene count	strength	signal	false discovery rate	matching proteins in your network (IDs)	matching proteins in your network (labels)
MF	GO:0016787	Hydrolase activity	5.3019	4.99e-06	42	2055	0.41	0.7	4.99e-06	334819.W7LKN8,334819.W7LMB5,334819.W7LPU3,334819.W7LQ64,334819.W7LQ87,334819.W7LRU1,334819.W7LS08,334819.W7LS15,334819.W7LTK1,334819.W7LUF6,334819.W7LV19,334819.W7LW55,334819.W7LYS7,334819.W7M0L3,334819.W7M3W0,334819.W7M5A1,334819.W7M7Q7,334819.W7M883,334819.W7M8K6,334819.W7M9E7,334819.W7MET3,334819.W7MH11,334819.W7MHA1,334819.W7MJ60,334819.W7MLL9,334819.W7MME5,334819.W7MNX3,334819.W7MR68,334819.…	FVEG_00271,FVEG_02428,FVEG_02894,FVEG_02982,FVEG_02996,FVEG_01486,FVEG_03908,FVEG_03494,FVEG_04310,FVEG_02083,FVEG_04211,FVEG_15054,FVEG_05507,FVEG_05521,FVEG_06375,FVEG_06750,FVEG_03144,FVEG_05114,FVEG_07889,FVEG_07677,FVEG_09404,FVEG_10109,FVEG_07227,FVEG_07712,FVEG_08373,FVEG_08403,FVEG_08979,FVEG_09524,FVEG_12015,FVEG_09934,FVEG_10119,FVEG_12994,FVEG_12895,FVEG_13306,FVEG_08470,FVEG_10963,FVE…
MF	GO:0016798	Hydrolase activity, acting on glycosyl bonds	4.9393	1.15e-05	16	333	0.79	0.97	1.15e-05	334819.W7LRU1,334819.W7LS08,334819.W7LUF6,334819.W7LV19,334819.W7LYS7,334819.W7M0L3,334819.W7M3W0,334819.W7M883,334819.W7MNX3,334819.W7MSS5,334819.W7MWG4,334819.W7N0V7,334819.W7N4D9,334819.W7N874,334819.W7NC50,334819.W7NH82	FVEG_01486,FVEG_03908,FVEG_02083,FVEG_04211,FVEG_05507,FVEG_05521,FVEG_06375,FVEG_05114,FVEG_08979,FVEG_09934,FVEG_08470,FVEG_12142,FVEG_12704,FVEG_14052,FVEG_12345,FVEG_13759
MF	GO:0004553	Hydrolase activity, hydrolyzing O-glycosyl compounds	4.70115	1.99e-05	15	309	0.79	0.94	1.99e-05	334819.W7LS08,334819.W7LUF6,334819.W7LV19,334819.W7LYS7,334819.W7M0L3,334819.W7M3W0,334819.W7M883,334819.W7MNX3,334819.W7MSS5,334819.W7MWG4,334819.W7N0V7,334819.W7N4D9,334819.W7N874,334819.W7NC50,334819.W7NH82	FVEG_03908,FVEG_02083,FVEG_04211,FVEG_05507,FVEG_05521,FVEG_06375,FVEG_05114,FVEG_08979,FVEG_09934,FVEG_08470,FVEG_12142,FVEG_12704,FVEG_14052,FVEG_12345,FVEG_13759
MF	GO:0042973	Glucan endo-1,3-beta-D-glucosidase activity	4.17718	6.65e-05	5	12	1.72	1.15	6.65e-05	334819.W7LS08,334819.W7LV19,334819.W7LYS7,334819.W7N0V7,334819.W7NH82	FVEG_03908,FVEG_04211,FVEG_05507,FVEG_12142,FVEG_13759
MF	GO:0008422	Beta-glucosidase activity	2.52288	0.003	6	56	1.13	0.66	0.003	334819.W7LS08,334819.W7LV19,334819.W7LYS7,334819.W7M0L3,334819.W7N0V7,334819.W7NH82	FVEG_03908,FVEG_04211,FVEG_05507,FVEG_05521,FVEG_12142,FVEG_13759
MF	GO:0008233	Peptidase activity	2.34679	0.0045	12	331	0.66	0.52	0.0045	334819.W7LMB5,334819.W7LS15,334819.W7LW55,334819.W7M9E7,334819.W7MH11,334819.W7MJ60,334819.W7MME5,334819.W7MR68,334819.W7MTF0,334819.W7MUA6,334819.W7MVK5,334819.W7N5Y2	FVEG_02428,FVEG_03494,FVEG_15054,FVEG_07677,FVEG_10109,FVEG_07712,FVEG_08403,FVEG_09524,FVEG_10119,FVEG_12895,FVEG_13306,FVEG_10863
MF	GO:0004175	Endopeptidase activity	1.65758	0.022	8	177	0.76	0.41	0.022	334819.W7LMB5,334819.W7LS15,334819.W7M9E7,334819.W7MH11,334819.W7MME5,334819.W7MUA6,334819.W7MVK5,334819.W7N5Y2	FVEG_02428,FVEG_03494,FVEG_07677,FVEG_10109,FVEG_08403,FVEG_12895,FVEG_13306,FVEG_10863
MF	GO:0008061	Chitin binding	1.65758	0.022	5	55	1.06	0.44	0.022	334819.W7ME03,334819.W7MWF6,334819.W7MWG4,334819.W7MWW5,334819.W7N4D9	FVEG_04647,FVEG_10941,FVEG_08470,FVEG_13766,FVEG_12704
MF	GO:0003824	Catalytic activity	1.56864	0.027	70	6285	0.15	0.28	0.027	334819.W7LGP3,334819.W7LKN8,334819.W7LMB5,334819.W7LN68,334819.W7LPU3,334819.W7LQ64,334819.W7LQ87,334819.W7LRU1,334819.W7LS08,334819.W7LS15,334819.W7LTK1,334819.W7LU28,334819.W7LU37,334819.W7LUF1,334819.W7LUF6,334819.W7LV19,334819.W7LW55,334819.W7LYR1,334819.W7LYS7,334819.W7LZB2,334819.W7M0L3,334819.W7M326,334819.W7M3P7,334819.W7M3W0,334819.W7M5A1,334819.W7M7H8,334819.W7M7Q7,334819.W7M883,334819.…	FVEG_01779,FVEG_00271,FVEG_02428,FVEG_00761,FVEG_02894,FVEG_02982,FVEG_02996,FVEG_01486,FVEG_03908,FVEG_03494,FVEG_04310,FVEG_04022,FVEG_04481,FVEG_02079,FVEG_02083,FVEG_04211,FVEG_15054,FVEG_02799,FVEG_05507,FVEG_05664,FVEG_05521,FVEG_06584,FVEG_04071,FVEG_06375,FVEG_06750,FVEG_07599,FVEG_03144,FVEG_05114,FVEG_07889,FVEG_07677,FVEG_08422,FVEG_04402,FVEG_09404,FVEG_06714,FVEG_09371,FVEG_10109,FVE…
MF	GO:0004190	Aspartic-type endopeptidase activity	1.51999	0.0302	4	33	1.19	0.41	0.0302	334819.W7LMB5,334819.W7MH11,334819.W7MME5,334819.W7MVK5	FVEG_02428,FVEG_10109,FVEG_08403,FVEG_13306
MF	GO:0008236	Serine-type peptidase activity	1.50864	0.031	6	105	0.86	0.39	0.031	334819.W7LS15,334819.W7M9E7,334819.W7MJ60,334819.W7MR68,334819.W7MUA6,334819.W7N5Y2	FVEG_03494,FVEG_07677,FVEG_07712,FVEG_09524,FVEG_12895,FVEG_10863
MF	GO:0070008	Serine-type exopeptidase activity	1.33442	0.0463	3	16	1.38	0.37	0.0463	334819.W7LS15,334819.W7MJ60,334819.W7MUA6	FVEG_03494,FVEG_07712,FVEG_12895
MF	GO:0140096	Catalytic activity, acting on a protein	1.33442	0.0463	19	1013	0.38	0.29	0.0463	334819.W7LMB5,334819.W7LS15,334819.W7LU37,334819.W7LW55,334819.W7LZB2,334819.W7M5A1,334819.W7M9E7,334819.W7MEU0,334819.W7MH11,334819.W7MJ60,334819.W7MLJ5,334819.W7MME5,334819.W7MR68,334819.W7MTF0,334819.W7MUA6,334819.W7MVK5,334819.W7MWC8,334819.W7N5Y2,334819.W7N670	FVEG_02428,FVEG_03494,FVEG_04481,FVEG_15054,FVEG_05664,FVEG_06750,FVEG_07677,FVEG_06714,FVEG_10109,FVEG_07712,FVEG_06296,FVEG_08403,FVEG_09524,FVEG_10119,FVEG_12895,FVEG_13306,FVEG_13574,FVEG_10863,FVEG_10935
CC	GO:0005576	Extracellular region	16.3372	4.60e-17	36	672	0.83	1.98	4.60e-17	334819.W7LPA5,334819.W7LPU3,334819.W7LRU1,334819.W7LS08,334819.W7LS15,334819.W7LTK1,334819.W7LUF6,334819.W7LV19,334819.W7LVA5,334819.W7LYS7,334819.W7M0L3,334819.W7M3W0,334819.W7M9E7,334819.W7MBQ1,334819.W7MCK8,334819.W7MCV5,334819.W7ME03,334819.W7MET3,334819.W7MJV1,334819.W7MN52,334819.W7MQJ4,334819.W7MR68,334819.W7MRA3,334819.W7MTF0,334819.W7MTV9,334819.W7MUA6,334819.W7MVK5,334819.W7MWF6,334819.…	FVEG_00950,FVEG_02894,FVEG_01486,FVEG_03908,FVEG_03494,FVEG_04310,FVEG_02083,FVEG_04211,FVEG_02239,FVEG_05507,FVEG_05521,FVEG_06375,FVEG_07677,FVEG_08190,FVEG_08422,FVEG_04402,FVEG_04647,FVEG_09404,FVEG_10364,FVEG_11221,FVEG_07167,FVEG_09524,FVEG_12015,FVEG_10119,FVEG_12994,FVEG_12895,FVEG_13306,FVEG_10941,FVEG_11094,FVEG_12142,FVEG_10146,FVEG_12704,FVEG_10863,FVEG_14052,FVEG_12345,FVEG_13759
CC	GO:0031225	Anchored component of membrane	9.73283	1.85e-10	12	62	1.39	2.28	1.85e-10	334819.W7LMB5,334819.W7LS08,334819.W7LV19,334819.W7LVA5,334819.W7LYR1,334819.W7LYS4,334819.W7MH11,334819.W7MJ60,334819.W7MLF7,334819.W7MME5,334819.W7MNX3,334819.W7NH82	FVEG_02428,FVEG_03908,FVEG_04211,FVEG_02239,FVEG_02799,FVEG_02811,FVEG_10109,FVEG_07712,FVEG_11107,FVEG_08403,FVEG_08979,FVEG_13759
CC	GO:0009277	Fungal-type cell wall	5.28819	5.15e-06	6	17	1.65	1.42	5.15e-06	334819.W7LRU1,334819.W7LYR1,334819.W7M883,334819.W7MNX3,334819.W7MTF0,334819.W7N0V7	FVEG_01486,FVEG_02799,FVEG_05114,FVEG_08979,FVEG_10119,FVEG_12142
BP	GO:0005975	Carbohydrate metabolic process	2.04576	0.009	18	623	0.56	0.45	0.009	334819.W7LRU1,334819.W7LS08,334819.W7LUF6,334819.W7LV19,334819.W7LYR1,334819.W7M0L3,334819.W7M3W0,334819.W7M883,334819.W7ME03,334819.W7MNX3,334819.W7MWF6,334819.W7MWG4,334819.W7N0V7,334819.W7N4A7,334819.W7N4D9,334819.W7N874,334819.W7NC50,334819.W7NH82	FVEG_01486,FVEG_03908,FVEG_02083,FVEG_04211,FVEG_02799,FVEG_05521,FVEG_06375,FVEG_05114,FVEG_04647,FVEG_08979,FVEG_10941,FVEG_08470,FVEG_12142,FVEG_10413,FVEG_12704,FVEG_14052,FVEG_12345,FVEG_13759
BP	GO:0071555	Cell wall organization	2.04576	0.009	9	147	0.89	0.51	0.009	334819.W7LRU1,334819.W7LS08,334819.W7LV19,334819.W7LYR1,334819.W7LYS4,334819.W7M883,334819.W7MLF7,334819.W7MNX3,334819.W7NH82	FVEG_01486,FVEG_03908,FVEG_04211,FVEG_02799,FVEG_02811,FVEG_05114,FVEG_11107,FVEG_08979,FVEG_13759
BP	GO:0005976	Polysaccharide metabolic process	2	0.01	11	265	0.72	0.47	0.01	334819.W7LRU1,334819.W7LS08,334819.W7LV19,334819.W7LYR1,334819.W7M0L3,334819.W7M3W0,334819.W7MWG4,334819.W7N4D9,334819.W7N874,334819.W7NC50,334819.W7NH82	FVEG_01486,FVEG_03908,FVEG_04211,FVEG_02799,FVEG_05521,FVEG_06375,FVEG_08470,FVEG_12704,FVEG_14052,FVEG_12345,FVEG_13759
BP	GO:0006508	Proteolysis	2	0.01	16	571	0.55	0.44	0.01	334819.W7LMB5,334819.W7LS15,334819.W7LW55,334819.W7LZB2,334819.W7M7H8,334819.W7M9E7,334819.W7MH11,334819.W7MHA1,334819.W7MJ60,334819.W7MME5,334819.W7MR68,334819.W7MUA6,334819.W7MVK5,334819.W7MWC8,334819.W7N5Y2,334819.W7N670	FVEG_02428,FVEG_03494,FVEG_15054,FVEG_05664,FVEG_07599,FVEG_07677,FVEG_10109,FVEG_07227,FVEG_07712,FVEG_08403,FVEG_09524,FVEG_12895,FVEG_13306,FVEG_13574,FVEG_10863,FVEG_10935
BP	GO:0000272	Polysaccharide catabolic process	1.6925	0.0203	10	246	0.71	0.41	0.0203	334819.W7LRU1,334819.W7LS08,334819.W7LV19,334819.W7M0L3,334819.W7M3W0,334819.W7MWG4,334819.W7N4D9,334819.W7N874,334819.W7NC50,334819.W7NH82	FVEG_01486,FVEG_03908,FVEG_04211,FVEG_05521,FVEG_06375,FVEG_08470,FVEG_12704,FVEG_14052,FVEG_12345,FVEG_13759
BP	GO:0009057	Macromolecule catabolic process	1.56864	0.027	16	639	0.5	0.35	0.027	334819.W7LRU1,334819.W7LS08,334819.W7LV19,334819.W7LZB2,334819.W7M0L3,334819.W7M3W0,334819.W7M5A1,334819.W7ME03,334819.W7MWC8,334819.W7MWF6,334819.W7MWG4,334819.W7N4D9,334819.W7N670,334819.W7N874,334819.W7NC50,334819.W7NH82	FVEG_01486,FVEG_03908,FVEG_04211,FVEG_05664,FVEG_05521,FVEG_06375,FVEG_06750,FVEG_04647,FVEG_13574,FVEG_10941,FVEG_08470,FVEG_12704,FVEG_10935,FVEG_14052,FVEG_12345,FVEG_13759
BP	GO:0006022	Aminoglycan metabolic process	1.54668	0.0284	6	81	0.97	0.41	0.0284	334819.W7LKN8,334819.W7M883,334819.W7ME03,334819.W7MWF6,334819.W7MWG4,334819.W7N4D9	FVEG_00271,FVEG_05114,FVEG_04647,FVEG_10941,FVEG_08470,FVEG_12704
BP	GO:0051273	Beta-glucan metabolic process	1.30892	0.0491	5	58	1.04	0.35	0.0491	334819.W7LRU1,334819.W7LYR1,334819.W7M0L3,334819.W7M3W0,334819.W7N874	FVEG_01486,FVEG_02799,FVEG_05521,FVEG_06375,FVEG_14052
