# Supplementary material for: Integrated Proteomic and Metabolomic Profiling of the Secretome of Fusarium verticillioides Reveals Candidate Associated Proteins and Secondary Metabolites
Source: J Fungi (Basel). 2025 Dec 27;12(1):24. doi: 10.3390/jof12010024 (PMC12842653; doi:10.3390/jof12010024)
Supplement: Supplementary file 1 [file jof-12-00024-s001.zip › supplementary files/supplementary image and table/Table S3.xlsx]

## Sheet: Sheet1
Number	Alignment ID	ESI Mode	Metabolite name	Formula	Ontology
1	Pos_14663	Positive	Tumonoic Acid A	C19H33NO4	---
2	Neg_10128	Negative	Tolcapone	C14H11NO5	Benzophenones
3	Pos_14105	Positive	Sinomenine	C19H23NO4	Morphinans
4	Pos_14979	Positive	Rosmaricine	C20H27NO4	---
5	Neg_15892	Negative	Roquefortine	C22H23N5O2	Pyrroloindoles
6	Pos_16605	Positive	Pipamperone	C21H30FN3O2	Ketones
7	Pos_19595	Positive	Paxilline	C27H33NO4	Naphthopyrans
8	Pos_12961	Positive	Oriciacridone D	C18H15NO4	---
9	Pos_14336	Positive	Oreobeiline	C19H27NO4	---
10	Pos_13200	Positive	Norsalutaridine	C18H19NO4	---
11	Neg_09320	Negative	N-Lauroylglycine	C14H27NO3	Carboxylic acids and derivatives
12	Neg_05658	Negative	N-Acetylnorloline	C9H14N2O2	---
13	Neg_12797	Negative	N-(3-Oxotetradecanoyl)-L-Homoserine Lactone	C18H31NO4	Amino acids and derivatives
14	Neg_11337	Negative	N-(3-Oxododecanoyl)-L-Homoserine Lactone	C16H27NO4	Amino acids and derivatives
15	Pos_09314	Positive	N-(2-Hydroxyethyl)Dodecanamide	C14H29NO2	---
16	Neg_12544	Negative	Mycophenolic Acid	C17H20O6	Phthalides
17	Neg_10093	Negative	Mono(2-Ethyl-5-Oxohexyl) Adipate	C14H24O5	Medium-chain fatty acids
18	Pos_12136	Positive	Lycoposerramine F	C16H25NO4	---
19	Pos_13201	Positive	Litcubinine	C18H19NO4	---
20	Neg_03956	Negative	Karahana Ether	C10H16O	---
21	Neg_07207	Negative	Indoxyl Sulfate	C8H7NO4S	Arylsulfates
22	Pos_18136	Positive	Icacine	C22H31NO6	---
23	Neg_15235	Negative	Hetisine	C20H27NO3	Villanovane, atisane, trachylobane or helvifulvane diterpenoids
24	Neg_26494	Negative	Fumonisin B4	C34H59NO13	Fumonisins
25	Neg_26936	Negative	Fumonisin B3	C34H59NO14	Fumonisins
26	Pos_30647	Positive	Fumonisin B2	C34H59NO14	Fumonisins
27	Neg_28596	Negative	Fumonisin A1	C36H61NO16	Fumonisins
28	Pos_06869	Positive	Fervenulin	C7H7N5O2	---
29	Neg_10536	Negative	Feruloylcholine	C15H22NO4	Coumaric acids and derivatives
30	Pos_08281	Positive	Farnesol	C15H26O	Sesquiterpenoids
31	Pos_13499	Positive	Dimethyl 3-(3,4-Dimethoxyphenyl)Pentanedioate	C15H20O6	Dimethoxybenzenes
32	Neg_04700	Negative	Dehydroskytanthin	C11H19N	---
33	Neg_06319	Negative	Dehydrololiolide	C11H14O3	---
34	Pos_07196	Positive	Decyl Acetate	C12H24O2	Fatty alcohol esters
35	Pos_28809	Positive	Coproporphyrin III	C36H38N4O8	Porphyrins
36	Neg_16725	Negative	Cochinchistemoninone	C22H33NO6	---
37	Neg_01789	Negative	Benzene, Propenyl-	C9H10	---
38	Pos_20547	Positive	Aspochalasin K	C25H39NO5	Isoindolones
39	Pos_12692	Positive	Arachidonic Acid	C20H32O2	---
40	Neg_08306	Negative	Alanylphenylalanine	C12H16N2O3	Peptides
41	Pos_16490	Positive	Alachalasin C	C22H31NO4	---
42	Neg_13543	Negative	9-Octadecenoic Acid, 12-(Acetyloxy)-	C20H36O4	---
43	Neg_08871	Negative	9Beta-Hydroxyfraxinellone	C14H16O4	---
44	Pos_13665	Positive	7-Oxohernangerine	C18H11NO5	---
45	Pos_16177	Positive	6,10A-Dihydroxy-4-(Hydroxymethyl)-4,7,11B-Trimethyl-1,2,3,4A,5,6,6A,7,11,11A-Decahydronaphtho[2,1-][1]Benzouran-9-One	C20H30O5	Naphthofurans
46	Pos_17050	Positive	5,8-Dimethoxy-2-(3',4'-Dimethoxyphenyl)-3-Propyl-1H-Quinolin-4-One	C22H25NO5	---
47	Pos_09774	Positive	4-Oxo-4-(3-Oxodecan-2-Ylamino)Butanoic Acid	C14H25NO4	N-acyl amines
48	Pos_03644	Positive	4-Guanidino-1-Butanol	C5H13N3O	---
49	Neg_07258	Negative	4-Acetoxy-2-Hexyltetrahydrofuran	C12H22O3	Tetrahydrofurans
50	Neg_09928	Negative	3-Oxo-N-(2-Oxooxolan-3-Yl)Decanamide	C14H23NO4	Amino acids and derivatives
51	Pos_12404	Positive	3-Hydroxy-N-(2-Oxotetrahydrofuran-3-Yl)Dodecanamide	C16H29NO4	Amino acids and derivatives
52	Pos_10672	Positive	3-(4-Oxopentyl)-8-Hydroxy-3,4-Dihydro-1H-2-Benzopyran-1-One	C14H16O4	2-benzopyrans
53	Neg_09410	Negative	3-(4-Chloro-Phenyl)-2-Methyl-3,7-Dihydro-Pyrrolo[2,3-D]Pyrimidin-4-One	C13H10ClN3O	---
54	Neg_08755	Negative	3-(3-Sulfooxyphenyl)Propanoic Acid	C9H10O6S	Phenylsulfates
55	Pos_11534	Positive	2-Octenoylcarnitine	C15H27NO4	---
56	Pos_14223	Positive	2-Methoxy-N-(3,4,5-Trimethoxybenzyl)Cyclohexanamine	C17H27NO4	Phenylmethylamines
57	Neg_10445	Negative	2-Hydroxydendrobine	C16H25NO3	---
58	Neg_09557	Negative	2-[3-Methoxy-4-(Sulfooxy)Phenyl]Acetic Acid	C9H10O7S	Phenylsulfates
59	Neg_12181	Negative	2-[2-(4-Methylphenoxy)Acetylamino]-3-Phenylpropanoic Acid	C18H19NO4	Amino acids and derivatives
60	Pos_32191	Positive	2-[2-({6-[(3,4-Dicarboxybutanoyl)Oxy]-19-Acetamido-16,18-Dihydroxy-5,9-Dimethylicosan-7-Yl}Oxy)-2-Oxoethyl]Butanedioic Acid	C36H61NO15	Fumonisins
61	Pos_06763	Positive	2,4-Thiazolidinedicarboxylic Acid, 2-Methyl-	C6H9NO4S	Carboxylic acids and derivatives
62	Pos_10012	Positive	2,3-Dihydro-2,3-Dioxoaaptamine	C13H10N2O4	---
63	Neg_11617	Negative	2,3,3-Trimethyl-6-Methoxy-7-Hydroxy-9-Methyl-2,3-Dihydronaphtho[1,2-B]Furan-4,5-Dione	C17H18O5	---
64	Pos_09489	Positive	2-(3-(Trifluoromethyl)Benzamido)Acetic Acid	C10H8F3NO3	---
65	Neg_06001	Negative	1-Hydroxy-2-Naphthoate	C11H8O3	Naphthalenecarboxylic acids
66	Neg_07157	Negative	12-Oxododec-9-Enoic Acid	C12H20O3	---
67	Neg_10582	Negative	11-Acetoxyeudesman-4Alpha-Ol	C17H30O3	---
68	Neg_08027	Negative	10-Acetoxydecanoic Acid	C12H22O4	---
69	Neg_09462	Negative	1,3,6,8-Tetrahydroxy-9H-Xanthen-9-One	C13H8O6	---
70	Neg_05549	Negative	(S)-3-Ethylidenehexahydropyrrolo[1,2-A]Pyrazine-1,4-Dione	C9H12N2O2	---
71	Pos_14730	Positive	(3Alpha,4Beta)-3-(6-Ethoxy-6-(4-Hydroxyphenyl)Methyl)-4-(4-Hydroxyphenyl)-1-Methylpyrrolidin-2-One|Dictamnaindiol	C20H23NO4	---
72	Pos_05227	Positive	(-)-N-(2,3-Dihydroxy-3-Methylbutyl)Acetamide|N-Ac-(S)-1-Amino-3-Methyl-2,3-Butanediol	C7H15NO3	---
73	Pos_14748	Positive	(-)-7-Hydroxyspectaline	C20H39NO3	---
